# Supplementary material for: Development and Evaluation of Nystatin-Loaded Novasomal Gel for the Treatment of Candida albicans Infection: In Vitro Microbiological and Skin Compatibility Study
Source: Gels. 2025 Sep 25;11(10):774. doi: 10.3390/gels11100774 (PMC12564917; doi:10.3390/gels11100774)
Supplement: Supplementary file 1 [file gels-11-00774-s001.zip]

Archive with 1 entries (1 files):
- gels-3694013-supplementary.pdf
